# Supplementary material for: BdLT-Seq as a barcode decay-based method to unravel lineage-linked transcriptome plasticity
Source: Nat Commun. 2023 Feb 25;14:1085. doi: 10.1038/s41467-023-36744-1 (PMC9968323; doi:10.1038/s41467-023-36744-1)
Supplement: Supplementary file 3 — Supplementary Data 1 [file 41467_2023_36744_MOESM3_ESM.xlsx]

## Sheet: Sheet1
	Supplementary Data 1. List of primers used for BdLT-Seq. Table specifying primer sequences used to generate LTv-BC-H2B-GFP/mCherry episome libraries, barcoded RAS-encoding lentiviral vector, and sequencing libraries. The list also includes sequences of specific probes used for LTv-BC-H2B-GFP and LTv-BC-mCherry capturing, barcodes associated with specific RAS variants and qPCR primers used for LTv…
	BdLT_H2B-GFP_barcode_fragment_episome insert	5' - 3'
	Fw	ACGAGCAAGCTTAGTAATGANNNNGCGNNNNTGANNNNGCGGATCCAGACATGATAAGATACATTGATGAGTTTGG
	Rv	GATCGATCCTCTAGAGTCGACCTCAT
	BdLT_mCherry_barcode_fragment_episome insert	5' - 3'
	Fw	TCTAGGAAGCTTACGTCCGCTCACGATCGTTTCCACTAGTNNNNGCGNNNNAGTNNNNGCGGATCCAGACATGATAAGATACATTGATGAGTTTGG
	Rv	GATCGATCCTCTAGAGTCGACCTCAT
	HTO_additive_cDNA amplification	5' - 3'
		GTGACTGGAGTTCAGACGTGTGCTCTTCCGATCT
	BdLT_probes for capturing_H2B-GFP	5' - 3'
	Probe_1	[BTN]GTTCAGCGTGTCCGGCGAGGGCGAGGGCGATGCCACCTACGGCAAGCTGACCCTGAAGTTCATCTGCACCACCGGCAAGC
	Probe_2	BTN]CAGCACGACTTCTTCAAGTCCGCCATGCCCGAAGGCTACGTCCAGGAGCGCACCATCTTCTTCAAGGACGACGGCAACTA
	Probe_3	[BTN]ACGGCAACATCCTGGGGCACAAGCTGGAGTACAACTACAACAGCCACAACGTCTATATCATGGCCGACAAGCAGAAGAAC
	Probe_4	[BTN]CCCCATCGGCGACGGCCCCGTGCTGCTGCCCGACAACCACTACCTGAGCACCCAGTCCGCCCTGAGCAAAGACCCCAACG
	BdLT_probes for capturing_mCherry	5' - 3'
	Probe_1	[BTN]CCTACGAGGGCACCCAGACCGCCAAGCTGAAGGTGACCAAGGGTGGCCCCCTGCCCTTCGCCTGGGACATCCTGTCCCCT
	Probe_2	[BTN]GTGGTGACCGTGACCCAGGACTCCTCCCTGCAGGACGGCGAGTTCATCTACAAGGTGAAGCTGCGCGGCACCAACTTCCC
	Probe_3	[BTN]CATGGGCTGGGAGGCCTCCTCCGAGCGGATGTACCCCGAGGACGGCGCCCTGAAGGGCGAGATCAAGCAGAGGCTGAAGC
	Probe_4	[BTN]CCTACAACGTCAACATCAAGTTGGACATCACCTCCCACAACGAGGACTACACCATCGTGGAACAGTACGAACGCGCCGAG
	BdLT_H2B-GFP_library construction	5' - 3'
	Fw_1	CAAGCAGAAGACGGCATACGAGATCGTGATGTGACTGGAGTTCAGACGTGTGCTCTTCCGATCTCTCGGCATGGACGAGCTGTACAAGT
	Fw_2	CAAGCAGAAGACGGCATACGAGATGCCTAAGTGACTGGAGTTCAGACGTGTGCTCTTCCGATCTCTCGGCATGGACGAGCTGTACAAGT
	Fw_3	CAAGCAGAAGACGGCATACGAGATTGGTCAGTGACTGGAGTTCAGACGTGTGCTCTTCCGATCTCTCGGCATGGACGAGCTGTACAAGT
	Rv	AATGATACGGCGACCACCGAGATCTACACTCTTTCCCTACACGACGCTCTTCCGATCT
	BdLT_mCherry_library construction	5' - 3'
	Fw	CAAGCAGAAGACGGCATACGAGATTGGTCAGTGACTGGAGTTCAGACGTGTGCTCTTCCGATCTACGTCCGCTCACGATCGTTTCCACT
	Rv	AATGATACGGCGACCACCGAGATCTACACTCTTTCCCTACACGACGCTCTTCCGATCT
	HTO_library_construction	5' - 3'
	Fw_1	CAAGCAGAAGACGGCATACGAGATCGAGTAATGTGACTGGAGTTCAGACGTGTGC
	Fw_2	CAAGCAGAAGACGGCATACGAGATTCTCCGGAGTGACTGGAGTTCAGACGTGTGC
	Fw_3	CAAGCAGAAGACGGCATACGAGATAATGAGCGGTGACTGGAGTTCAGACGTGTGC
	Rv	AATGATACGGCGACCACCGAGATCTACACTCTTTCCCTACACGACGCTC
	RAS_H2B-GFP_library construction	5' - 3'
	Fw	CAAGCAGAAGACGGCATACGAGATCGTGATGTGACTGGAGTTCAGACGTGTGCTCTTCCGATCTCTCGGCATGGACGAGCTGTACAAGTAATCAT
	Rv	AATGATACGGCGACCACCGAGATCTACACTCTTTCCCTACACGACGCTCTTCCGATCT
	pLex_RAS_H2B-GFP_barcode_fragment	5' - 3'
	Fw	CATGTCCATATGTGANNNNGCGNNNNTGANNNNGCGGTCGGGGCGGCCGGCCGCTTCGAGCAGACATGATAAGATAC
	Rv	TTTGCACCTGCAGGCCTCGAGC
	RAS barcodes associated with RAS variants	5' - 3'
	HRAS G12C	CCAAGCGGTCATGATGAA
	HRAS Q61K	GTTTGCGTGTCTGACTTT
	KRAS G12V	GTATGCGTCTTTGATGTT
	KRAS E62K	CCACGCGCCGATGAACAG
	NRAS Q61R	ATCTGCGGTCTTGACTAC
	NRAS Y64D	CTCCGCGCCTGTGAGTCC
	BdLT_qPCR	5' - 3'
	Fw	CACATGGTCCTGCTGGAGTT
	Rv	TGCATTCTAGTTGTGGTTTGTCC
	Barcode decay_"in bulk"_library construction	5' - 3'
	Fw	AATGATACGGCGACCACCGAGATCTACACTCTTTCCCTACACGACGCTCTTCCGATCTCTCGGCATGGACGAGCTGTACAAGT
	Rv_1	CAAGCAGAAGACGGCATACGAGATCGTGATGTGACTGGAGTTCAGACGTGTGCTCTTCCGATCTCAAACTCATCAATGTATCTTATCATGTCTGGATC
	Rv_2	CAAGCAGAAGACGGCATACGAGATACATCGGTGACTGGAGTTCAGACGTGTGCTCTTCCGATCTCAAACTCATCAATGTATCTTATCATGTCTGGATC
	Rv_3	CAAGCAGAAGACGGCATACGAGATGCCTAAGTGACTGGAGTTCAGACGTGTGCTCTTCCGATCTCAAACTCATCAATGTATCTTATCATGTCTGGATC
	Rv_4	CAAGCAGAAGACGGCATACGAGATTGGTCAGTGACTGGAGTTCAGACGTGTGCTCTTCCGATCTCAAACTCATCAATGTATCTTATCATGTCTGGATC
	Rv_5	CAAGCAGAAGACGGCATACGAGATCACTGTGTGACTGGAGTTCAGACGTGTGCTCTTCCGATCTCAAACTCATCAATGTATCTTATCATGTCTGGATC
	Rv_6	CAAGCAGAAGACGGCATACGAGATATTGGCGTGACTGGAGTTCAGACGTGTGCTCTTCCGATCTCAAACTCATCAATGTATCTTATCATGTCTGGATC
	Rv_7	CAAGCAGAAGACGGCATACGAGATTCAAGTGTGACTGGAGTTCAGACGTGTGCTCTTCCGATCTCAAACTCATCAATGTATCTTATCATGTCTGGATC
	Rv_8	CAAGCAGAAGACGGCATACGAGATCTGATCGTGACTGGAGTTCAGACGTGTGCTCTTCCGATCTCAAACTCATCAATGTATCTTATCATGTCTGGATC
