# Supplementary material for: BdLT-Seq as a barcode decay-based method to unravel lineage-linked transcriptome plasticity
Source: Nat Commun. 2023 Feb 25;14:1085. doi: 10.1038/s41467-023-36744-1 (PMC9968323; doi:10.1038/s41467-023-36744-1)
Supplement: Supplementary file 4 — Supplementary Code [file 41467_2023_36744_MOESM4_ESM.txt]

const express = require('express');
const app = express();
const csv = require('csv-parser');
const port = 3000;
const fs = require('fs');
const createCsvWriter = require('csv-writer').createObjectCsvWriter;
const util = require('util');
const readdir = util.promisify(fs.readFile);
app.use(require('body-parser').json());
let results = [];


const csvWriterT0_T5 = createCsvWriter({
    path: '/PATH/TO/OUTPUT.csv',  # Please replace for where you'd prefer your output file to be generated
    header: [
        {id: 'firstName', title: 'T0'},   # Header in output file
        {id: 'secondName', title: 'T5'},    # Header in output file. Replace following experimental design.
        {id: 'same', title: 'count'},
        {id: 'difference', title: 'difference_in_T5'},  # Header in output file. Replace following experimental design.
        {id: 'similarity', title: '% of similarity'},
    ]
});

app.get('/', function (req, res) {
    fs.createReadStream('/PATH/TO/INPUT.csv')   # Binarized CITE-Seq-count output file
        .pipe(csv({headers: false})).on('data', (data) => {
        results.push(data)
        //res.end('start pars');
    }).on('end', () => {
        console.log('The CSV file successfully processed');
        CreateCellWithGoodBarcode(results);

    });
});


async function CreateCellWithGoodBarcode(array) {
    let goodArray = {};
    for (const key in array[0]) {
        if (array[0][key] != '') {
            goodArray[key] = {value: [], name: array[0][key]};
        }
    }
    array.splice(0, 1);
    for (const obj of array) {
        const barcode = obj['0'];
        delete obj['0'];
        for (const item in obj) {
            if (obj[item] == '1') {
                goodArray[item]['value'].push(barcode);
            }
        }
    }
    console.log(Object.keys(goodArray).length)
    results = []
    const T0 = await getTxtArray('/PATH/TO/T0_cells.csv');    # Cells in T0. Replace following experimental design.
    const T5 = await getTxtArray('/PATH/TO/T5_cells.csv');    # Cells in T5. Replace following experimental design.
    const groupT0 = createGroup(T0, goodArray, 'T0');
    console.log(groupT0.length)
    const groupT5 = createGroup(T5, goodArray, 'T5');
    console.log(groupT5.length)
    goodArray = {};
    const result_T0_T5 = getResult(groupT0, groupT5);
    const allResult_T0_T5 = result_T0_T5.sort((a, b) => b.max - a.max);
    const allResultFirst = ConvertResult(allResult_T0_T5);
    csvWriterT0_T5
        .writeRecords(allResultFirst)
        .then(() => console.log('The CSV file was written successfully'));
}

function ConvertResult(array) {
    const convertResult = []
    for (const item of array) {
        let count = true;
        for (const subItem of  item.value) {
            if (count) {
                count = false;
            } else {
                subItem.firstName = ' '
            }
            convertResult.push(subItem);
        }
    }
    return convertResult;
}

function getResult(first, second) {
    const allresult = []
    for (const fisrstElem of first) {
        const Elem = {
            name: fisrstElem.name,
            max: 0,
            value: []
        };
        for (const secondElem of second) {
            const count = findSame(fisrstElem.barcode, secondElem.barcode);
            Elem.value.push({
                firstName: fisrstElem.name,
                Type1: fisrstElem.type,
                secondName: secondElem.name,
                Type2: secondElem.type,
                same: count.count,
                difference: count.difference,
                similarity: count.similarity.toFixed(8)
            })
        }
        Elem.value = Elem.value.sort((a, b) => b.same - a.same);
        Elem.max = Elem.value[0].same;
        allresult.push(Elem);
    }
    return allresult;

}


function findSame(FirstArray, SecondArray) {
    let count = 0;
    for (const first of FirstArray) {
        if (SecondArray.includes(first)) {
            count++;
        }
    }

    return {
        count: count,
        difference: (SecondArray.length - count),
        similarity: (count / SecondArray.length) * 100
    };
}

function createGroup(array, allobject, type) {
    const response = [];
    for (const key in allobject) {
        if (array.includes(allobject[key].name) && allobject[key]['value'].length > 0) {
            const obj = {};
            obj['barcode'] = allobject[key]['value'];
            obj['name'] = allobject[key].name;
            obj['count'] = allobject[key]['value'].length;
            obj['type'] = type;
            response.push(obj)
        }
    }
    return response;
}

async function getTxtArray(dir) {
    const data = await readdir(`${dir}`, 'utf8');
    let split = data.toString().split("\n");
    return split;
}

app.listen(port, (err) => {
    if (err) {
        return console.log('something bad happened', err)
    }
    console.log(`server is listening on ${3000}`)
})
