# Supplementary material for: BdLT-Seq as a barcode decay-based method to unravel lineage-linked transcriptome plasticity
Source: Nat Commun. 2023 Feb 25;14:1085. doi: 10.1038/s41467-023-36744-1 (PMC9968323; doi:10.1038/s41467-023-36744-1)
Supplement: Supplementary file 6 — Source data [file 41467_2023_36744_MOESM6_ESM.xlsx]

## Sheet: Figure 1
Figure_1c_"In-bulk" total number of unique barcodes and its decay at times 0, 5 and 15 days.
		Number of unique barcodes in 10M reads
		Replicate 1	Replicate 2
	T0_1	173677	196170
	T5_1	91876	122739
	T15_1	81697	100235
Figure_1d_The total number of cells detected as a function of the number of unique barcodes analysed.
	%_barcodes	number of barcodes	cells detected
	10	27279	1207
	20	54319	2247
	30	81294	2424
	40	108461	2912
	50	136200	2824
	60	163178	2835
	70	190522	2907
	80	217114	2985
	90	244457	3027
	100	271656	3039
Figure 1h_Transcriptome state dynamics for cells belonging to a particular state/cluster at the beginning of tracing and their divergence after 5 days.
	HA1ER	To_C0	To_C1	To_C2	To_C3	To_C4	To_C5	To_C6	To_C7	To_C8	To_C9
	From_C0	182	78	60	20	50	13	1	15	14	38
	From_C1	163	77	35	14	32	10	2	11	15	36
	From_C2	84	34	47	4	25	6	2	3	2	12
	From_C3	143	62	37	12	30	6	0	9	8	33
	From_C4	69	26	8	7	13	2	0	6	6	15
	From_C5	96	39	6	11	19	5	0	9	7	20
	From_C6	30	21	12	1	8	6	2	1	2	11
	From_C7	54	22	14	5	10	2	0	3	1	10
	From_C8	54	26	19	5	15	9	1	5	4	9
	From_C9	54	24	12	4	10	1	0	4	3	16
	From_C10	28	12	2	4	5	1	0	4	3	4
Figure 1i_Barcode similarity decay for HA1ER cells analysed after 5 days of tracing.
		T0, %	decay, %
		100	64.4833
		100	90.7322
		100	83.8362
		100	86.0835
		100	87.0656
		100	82.0359
		100	77.6892
		100	85.8639
		100	87.0317
		100	73.9645
		100	82.0175
		100	84.6809
		100	85.5814
		100	80
		100	82.6446
		100	75
		100	57.3276
		100	51.497
		100	88.8786
		100	83.8428
		100	86.1004
		100	86.0835
		100	84.2932
		100	83.5735
		100	77.193
		100	81.7021
		100	76
		100	85.5814
		100	82.6446
		100	79.798
		100	62.2222
		100	75.3623
		100	84.152
		100	77.0015
		100	75.2155
		100	79.1252
		100	80.888
		100	71.8563
		100	77.7487
		100	69.3227
		100	71.4912
		100	81.5562
		100	66.2722
		100	75.7447
		100	75.814
		100	70.6667
		100	76.0331
		100	64.0625
		100	85.6348
		100	81.9505
		100	79.0948
		100	82.2394
		100	79.5812
		100	84.6918
		100	78.1437
		100	71.0526
		100	82.4207
		100	76.0956
		100	70.4142
		100	80.4255
		100	80
		100	78
		100	63.7681
		100	80.9917
		100	85.7275
		100	82.3872
		100	77.3707
		100	81.8533
		100	83.499
		100	75.7485
		100	80.8901
		100	68.8596
		100	71.0638
		100	81.5562
		100	74.502
		100	66.8639
		100	78.6047
		100	74.6667
		100	69.4215
		100	64.0625
		100	86.3763
		100	81.8049
		100	79.1506
		100	78.0172
		100	75.1497
		100	83.499
		100	81.1518
		100	71.0526
		100	73.7052
		100	82.4207
		100	68.6391
		100	80.8511
		100	80
		100	74
		100	75.7576
		100	80.9917
		100	87.4884
		100	83.8428
		100	79.7414
		100	84.1699
		100	75.7485
		100	85.2883
		100	72.9084
		100	82.199
		100	82.9971
		100	75
		100	68.0473
		100	78.7234
		100	80.9302
		100	74
		100	75.2066
		100	76.7677
		100	81.2227
		100	89.342
		100	79.3103
		100	76.9461
		100	86.1004
		100	71.3147
		100	87.2763
		100	84.555
		100	83.2853
		100	67.4556
		100	79.386
		100	82.5532
		100	82.3256
		100	74.6667
		100	67.1875
		100	83.4711
		100	88.4152
		100	83.115
		100	83.3977
		100	81.681
		100	85.8847
		100	79.3413
		100	83.7696
		100	76.8924
		100	77.193
		100	85.5908
		100	80.8511
		100	79.5349
		100	73.9645
		100	76.6667
		100	77.686
		100	79.798
		100	89.0639
		100	83.6972
		100	85.1351
		100	84.0517
		100	85.8847
		100	80.5389
		100	71.4912
		100	83.2461
		100	85.3026
		100	79.6813
		100	79.1489
		100	79.0698
		100	75.1479
		100	78
		100	79.3388
		100	75.7576
		100	89.342
		100	86.8996
		100	85.9073
		100	84.2672
		100	83.5079
		100	81.7365
		100	88.4692
		100	84.7262
		100	79.6813
		100	79.386
		100	73.9645
		100	81.2766
		100	83.2558
		100	76.6667
		100	83.4711
		100	70.3125
		100	89.342
		100	88.064
		100	87.2587
		100	87.2763
		100	86.4224
		100	85.3403
		100	85.6287
		100	80.2632
		100	87.8963
		100	82.5532
		100	84.0637
		100	78.6982
		100	84.6512
		100	78.6667
		100	78.7879
		100	83.4711
		100	90.1761
		100	85.7351
		100	85.1351
		100	84.9138
		100	88.2704
		100	82.6347
		100	84.8168
		100	75.4386
		100	79.2829
		100	80
		100	87.0317
		100	73.3728
		100	81.3953
		100	74.6667
		100	76.0331
		100	81.8182
		100	90.2688
		100	85.1528
		100	82.5431
		100	85.3282
		100	87.2763
		100	81.1377
		100	76.0956
		100	74.1228
		100	86.1257
		100	71.0059
		100	87.6081
		100	82.3256
		100	83.8298
		100	77.3333
		100	75.2066
		100	78.7879
		100	91.1029
		100	87.4818
		100	86.6379
		100	88.2239
		100	88.8668
		100	86.1257
		100	85.0299
		100	80.8765
		100	81.5789
		100	88.1844
		100	82.5532
		100	76.9231
		100	79.3333
		100	88.3721
		100	80.9917
		100	82.8283
		100	91.1956
		100	87.0451
		100	86.8726
		100	86.6379
		100	89.662
		100	86.911
		100	86.2275
		100	82.0717
		100	81.1404
		100	87.8963
		100	76.3314
		100	83.4043
		100	77.3333
		100	85.5814
		100	83.4711
		100	82.8283
		100	91.1956
		100	90.1019
		100	87.8378
		100	87.2845
		100	88.8668
		100	84.7305
		100	86.911
		100	82.4701
		100	74.5562
		100	83.4043
		100	83.3333
		100	89.9135
		100	78.6667
		100	87.4419
		100	84.2975
		100	81.8182
		100	91.8443
		100	89.5197
		100	87.8378
		100	87.5
		100	83.5329
		100	77.193
		100	89.662
		100	87.6963
		100	80.8511
		100	83.6653
		100	88.7608
		100	79.8817
		100	78
		100	86.0465
		100	81.8182
		100	84.8485
		100	92.3077
		100	88.7918
		100	86.6795
		100	85.1293
		100	88.4692
		100	84.1317
		100	86.6492
		100	73.9645
		100	82.4701
		100	87.8963
		100	82.5532
		100	83.3333
		100	78.6667
		100	86.0465
		100	83.4711
		100	70.3125
		100	92.5857
		100	90.5386
		100	90.1544
		100	90.0596
		100	89.6552
		100	88.7435
		100	82.5532
		100	88.024
		100	85.259
		100	84.6491
		100	79.8817
		100	91.0663
		100	80.6667
		100	87.907
		100	82.6446
		100	83.8384
		100	92.8638
		100	89.8108
		100	87.8728
		100	86.8534
		100	88.8031
		100	87.4346
		100	85.9281
		100	83.2669
		100	78.6982
		100	85.5319
		100	85.5263
		100	78
		100	90.7781
		100	87.4419
		100	86.7769
		100	78.125
		100	93.1418
		100	91.4119
		100	87.5
		100	88.9961
		100	89.8608
		100	85.3293
		100	88.1844
		100	89.267
		100	84.8606
		100	84.2105
		100	79.2899
		100	87.234
		100	81.3333
		100	87.907
		100	83.8384
		100	88.4298
		100	68.4211
		100	94.532
		100	93.0131
		100	92.278
		100	91.3793
		100	92.4453
		100	89.8204
		100	92.1466
		100	91.9308
		100	88.0851
		100	89.243
		100	84.6154
		100	86.6667
		100	91.6279
		100	89.2562
		100	85.9155
		100	93.4198
		100	91.7031
		100	89.2241
		100	90.2584
		100	91.1197
		100	87.7246
		100	85.6574
		100	90.8377
		100	85.0877
		100	81.0651
		100	91.0663
		100	87.6596
		100	82
		100	89.3023
		100	86.7769
		100	84.8485
		100	93.6052
		100	91.5575
		100	87.5
		100	84.4311
		100	90.1544
		100	90.8549
		100	82.4701
		100	88.1844
		100	89.267
		100	76.9231
		100	85.0877
		100	85.5319
		100	88.8372
		100	85.3333
		100	86.7769
		100	85.8586
		100	93.6979
		100	90.8297
		100	88.3621
		100	86.2275
		100	91.2525
		100	91.6988
		100	89.7906
		100	85.6574
		100	84.6809
		100	84.6491
		100	79.8817
		100	91.3545
		100	82.6667
		100	88.3721
		100	86.7769
		100	81.25
		100	94.7173
		100	91.1197
		100	93.5953
		100	92.2465
		100	91.8103
		100	89.2216
		100	90.8377
		100	91.0663
		100	87.6494
		100	87.234
		100	87.7193
		100	84.6154
		100	85.3333
		100	90.6977
		100	88.4298
		100	81.25
		100	95.3661
		100	93.3042
		100	91.3793
		100	92.6641
		100	89.2216
		100	93.0417
		100	91.0995
		100	85.9649
		100	88.4462
		100	84.6154
		100	93.3718
		100	84.6667
		100	90.2128
		100	90.6977
		100	90.0826
		100	84.375
		100	92.8675
		100	96.0148
		100	93.2432
		100	93.4394
		100	93.1034
		100	90.7186
		100	88.5965
		100	90.0398
		100	93.0836
		100	86.3905
		100	93.9791
		100	90.6383
		100	86
		100	91.1628
		100	90.0826
		100	77.7778
		100	95.8295
		100	95.0509
		100	93.8224
		100	93.1034
		100	94.0358
		100	92.1466
		100	92.2156
		100	92.7954
		100	90.3509
		100	87.3333
		100	89.3491
		100	93.2271
		100	92.5581
		100	93.1915
		100	77.5
		100	92.562
		100	93.8865
		100	96.3855
		100	94.7876
		100	94.181
		100	94.831
		100	93.1138
		100	89.9123
		100	90.8367
		100	91.0638
		100	94.7644
		100	89.9408
		100	92.5581
		100	89.3333
		100	95.6772
		100	91.7355
		100	80
		100	96.1075
		100	94.1776
		100	93.6382
		100	94.0154
		100	93.319
		100	91.018
		100	87.7193
		100	92.9319
		100	90.4382
		100	93.3718
		100	90.2128
		100	88.7574
		100	87.3333
		100	87.6033
		100	93.4884
		100	75.5556
		100	96.2002
		100	94.4687
		100	93.319
		100	94.4334
		100	88.0851
		100	94.7876
		100	92.2156
		100	89.0351
		100	93.4555
		100	93.9481
		100	91.6335
		100	88
		100	93.0233
		100	91.1243
		100	92.562
		100	90.9091
		100	84.2553
		100	66.1972
		100	73.5294
		100	96.4912
		100	98.8355
		100	98.8072
		100	98.7069
		100	98.503
		100	70.5882
		100	98.6911
		100	98.1395
		100	97.6331
		100	97.3333
		100	96.0526
		100	97.5207
		100	98.8048
		100	84.6491
		100	98.4245
		100	97.1042
		100	97.8166
		100	95.8084
		100	97.8131
		100	97.6293
		100	95.6175
		100	97.4063
		100	97.644
		100	95.2663
		100	97.0213
		100	97.2093
		100	96.6667
		100	94.3662
		100	96.0526
		100	97.0343
		100	95.7787
		100	94.6121
		100	95.5598
		100	95.4274
		100	94.012
		100	92.4303
		100	95.0262
		100	89.9408
		100	92.766
		100	92.9825
		100	90
		100	95.9654
		100	93.4884
		100	93.3884
		100	82.2222
		100	95.4876
		100	97.127
		100	94.4334
		100	93.4555
		100	93.1138
		100	95.0431
		100	91.2351
		100	95.9459
		100	91.0638
		100	87.3333
		100	89.3491
		100	92.9825
		100	95.6772
		100	93.9535
		100	91.7355
		100	87.3239
		100	87.234
		100	66.1972
		100	69.1176
		100	97.9058
		100	98.9811
		100	98.503
		100	98.8473
		100	98.1395
		100	97.6331
		100	76.4706
		100	97.5207
		100	98.6842
		100	98.8048
		100	95
		100	98.6667
		100	88.8889
		100	97.3123
		100	94.8276
		100	95.7529
		100	94.5245
		100	96.2227
		100	97.2344
		100	94.6108
		100	92.8287
		100	95.288
		100	93.9535
		100	94.2982
		100	92.3077
		100	93.3333
		100	96.1702
		100	82.2222
		100	89.0625
		100	95.9243
		100	97.4977
		100	95.5598
		100	95.2586
		100	93.7126
		100	96.2227
		100	92.4303
		100	95.288
		100	95.6772
		100	93.617
		100	93.8596
		100	92.3077
		100	91.3333
		100	95.3488
		100	86.6667
		100	90.4762
		100	97.683
		100	96.7977
		100	95.9459
		100	96.0239
		100	95.9052
		100	95.5497
		100	95.2096
		100	93.4211
		100	91.1243
		100	94.0239
		100	92
		100	94.8936
		100	94.8837
		100	97.4063
		100	87.5
		100	93.3884
		100	97.7757
		100	95.9459
		100	97.0888
		100	95.6897
		100	94.6108
		100	96.6203
		100	92.9825
		100	94.0239
		100	96.0733
		100	91.716
		100	94.4681
		100	94.4186
		100	92
		100	96.83
		100	92.562
		100	86.6667
		100	96.6521
		100	97.8684
		100	95.7529
		100	94.9102
		100	96.8191
		100	96.5517
		100	96.0733
		100	93.617
		100	95.9654
		100	93.9535
		100	94.2982
		100	94.8207
		100	92.8994
		100	92
		100	92.562
		100	82.2222
		100	93.4132
		100	95.6897
		100	92.8287
		100	90.5325
		100	98.7025
		100	85.9375
		100	98.6486
		100	98.9811
		100	98.8072
		100	98.4293
		100	98.5591
		100	97.8723
		100	98.6842
		100	95.3488
		100	96.6667
		100	98.3471
		100	98.0538
		100	97.0888
		100	95.2096
		100	96.5517
		100	97.0179
		100	97.2973
		100	93.8596
		100	91.3333
		100	96.5969
		100	95.2191
		100	94.8936
		100	97.4063
		100	94.6746
		100	93.3884
		100	96.7442
		100	91.5493
		100	98.1464
		100	97.2167
		100	91.716
		100	98.1077
		100	97.1983
		100	95.2191
		100	94.8936
		100	96.7066
		100	97.8764
		100	97.1204
		100	94.6667
		100	96.9298
		100	90
		100	97.2093
		100	98.5591
		100	95.8678
		100	97.0888
		100	98.1464
		100	96.5251
		100	92.9825
		100	96.8191
		100	95.509
		100	96.0733
		100	96.9828
		100	94.4223
		100	96.83
		100	95.3191
		100	95.2663
		100	94.2149
		100	96.7442
		100	84.4444
		100	95.3333
		100	97.3799
		100	98.5171
		100	97.0179
		100	96.7672
		100	95.8084
		100	97.4903
		100	96.5969
		100	94.7368
		100	95.2191
		100	93.4911
		100	97.1182
		100	95.7447
		100	94
		100	96.7442
		100	92.0635
		100	93.3333
		100	82.8283
		100	97.644
		100	98.4556
		100	97.6945
		100	96.4912
		100	98.4095
		100	98.2759
		100	98.9811
		100	98.503
		100	96.6667
		100	98.008
		100	98.1395
		100	98.2979
		100	92.5
		100	95.3125
		100	98.2249
		100	98.4245
		100	96.9112
		100	95.8084
		100	96.9828
		100	97.6143
		100	98.2533
		100	95.2191
		100	97.4063
		100	94.6746
		100	96.4912
		100	97.9058
		100	92.9293
		100	95.8678
		100	97.8723
		100	93.75
		100	98.1395
		100	96.7181
		100	98.6098
		100	97.9622
		100	94.7368
		100	97.6143
		100	96.7066
		100	97.6293
		100	97.1204
		100	96.0159
		100	95.7447
		100	97.4063
		100	96.7442
		100	95.858
		100	96
		100	93.75
		100	95.9596
		100	98.5171
		100	97.8166
		100	97.4903
		100	97.6143
		100	97.6293
		100	97.3822
		100	97.6048
		100	95.2663
		100	96.8127
		100	97.9827
		100	96.9298
		100	97.0213
		100	97.2093
		100	95
		100	92.5
		100	97.5207
		100	97.671
		100	98.6098
		100	97.6834
		100	95.6175
		100	97.1204
		100	97.006
		100	97.8448
		100	97.4063
		100	96.0526
		100	98.2107
		100	96.7442
		100	95.858
		100	97.4468
		100	95.8678
		100	72.2222
		100	88.8889
		100	98.5171
		100	97.2973
		100	97.9622
		100	97.1983
		100	96.7066
		100	96.83
		100	95.614
		100	98.2107
		100	94.6746
		100	94
		100	97.644
		100	96.8127
		100	96.5957
		100	89.8305
		100	95.8678
		100	94.2029
		100	98.7025
		100	98.1077
		100	97.6143
		100	97.8764
		100	95.614
		100	97.8448
		100	95.7447
		100	97.3054
		100	97.4063
		100	94.6746
		100	97.644
		100	96.8127
		100	95.3333
		100	97.2093
		100	94.9495
		100	92.0635
		100	97.2973
		100	97.4155
		100	97.1983
		100	98.7952
		100	98.2533
		100	97.006
		100	94.0828
		100	93.3333
		100	96.0159
		100	97.4063
		100	96.4912
		100	97.9058
		100	96.5957
		100	91.5254
		100	95.8678
		100	97.6744
		100	98.7025
		100	98.3988
		100	97.8448
		100	98.2625
		100	97.6945
		100	96.8127
		100	97.9042
		100	96.9298
		100	98.6083
		100	95.858
		100	98.4293
		100	96.6667
		100	97.8723
		100	93.2203
		100	95.7746
		100	95.5556
		100	98.7025
		100	98.2533
		100	97.8764
		100	75.5556
		100	97.1204
		100	97.8448
		100	95.814
		100	96.8127
		100	97.9042
		100	98.6083
		100	95.3333
		100	98.2709
		100	97.807
		100	92.5
		100	97.5207
		100	98.2249
		100	97.9622
		100	98.9805
		100	98.0695
		100	98.0119
		100	98.0603
		100	97.6048
		100	97.6945
		100	95.2663
		100	96.9298
		100	98.1675
		100	97.6096
		100	97.6744
		100	97.8723
		100	92.0635
		100	94.3662
		100	97.3333
		100	98.7952
		100	98.2533
		100	97.4138
		100	96.7066
		100	98.0119
		100	94.6746
		100	96.4143
		100	98.6486
		100	97.9827
		100	97.0213
		100	98.4293
		100	95.8678
		100	97.6744
		100	97.807
		100	96.6667
		100	93.75
		100	98.1077
		100	79.3651
		100	96.4072
		100	97.6293
		100	97.4063
		100	96.0526
		100	98.2107
		100	97.644
		100	96.1702
		100	98.4556
		100	96.8127
		100	97.2093
		100	96.4497
		100	91.1111
		100	97.3333
		100	95.9596
		100	97.1983
		100	98.8879
		100	97.006
		100	98.0695
		100	95.614
		100	93.3333
		100	98.2107
		100	98.69
		100	97.9058
		100	96.5957
		100	97.9827
		100	95.858
		100	97.2112
		100	72.2222
		100	91.1111
		100	98.1395
		100	98.1077
		100	98.7952
		100	97.3054
		100	97.6945
		100	98.2759
		100	98.6486
		100	97.2112
		100	97.3684
		100	98.8072
		100	96.4497
		100	97.6744
		100	97.8723
		100	97.3333
		100	98.9529
		100	95.3125
		100	95.6522
		100	98.7952
		100	97.6143
		100	98.69
		100	98.0603
		100	98.4556
		100	96.5957
		100	97.9042
		100	97.9827
		100	95.858
		100	97.2112
		100	98.1675
		100	97.3684
		100	96
		100	93.2203
		100	98.1395
		100	91.1111
		100	98.1077
		100	98.7952
		100	97.4138
		100	96.8586
		100	98.0119
		100	95.7447
		100	97.3054
		100	98.2625
		100	96.0526
		100	97.6945
		100	96.8127
		100	96.7442
		100	95.3333
		100	96.4497
		100	95.8678
		100	94.3662
		100	98.7952
		100	97.8764
		100	98.3988
		100	97.6293
		100	97.3054
		100	95.2663
		100	94.6667
		100	97.9058
		100	96.9298
		100	98.6083
		100	97.0213
		100	98.2709
		100	97.6096
		100	95.8678
		100	97.6744
		100	88.8889
		100	98.8879
		100	98.5444
		100	98.2107
		100	98.0603
		100	97.6048
		100	97.9058
		100	83.7209
		100	98.6486
		100	96.9298
		100	98.2709
		100	97.2093
		100	97.3333
		100	98.4064
		100	96.0526
		100	92.5
		100	98.2249
		100	98.8879
		100	98.5444
		100	97.3054
		100	98.0603
		100	97.6945
		100	96.8127
		100	98.6486
		100	98.6083
		100	98.1675
		100	97.3684
		100	96.4497
		100	97.4468
		100	92.9577
		100	97.3333
		100	93.6508
		100	96.9697
		100	94.8936
		100	90.1408
		100	89.7059
		100	76.4706
		100	88.8889
		100	98.6842
		100	66.6667
		100	96.875
		100	95.6522
		100	98.4127
		100	70
		100	97.8764
		100	98.3988
		100	97.1182
		100	98.2759
		100	97.9058
		100	97.9042
		100	97.0213
		100	98.8072
		100	96.4497
		100	97.6096
		100	97.807
		100	98.6047
		100	93.3333
		100	98
		100	96.9697
		100	75.5556
		100	98.4914
		100	98.8417
		100	98.503
		100	97.807
		100	98.008
		100	96.6942
		100	97.3333
		100	98.9529
		100	98.2979
		100	94.9153
		100	98.2249
		100	95.3488
		100	96.6667
		100	97.5
		100	98.5915
		100	97.6293
		100	98.9805
		100	97.3822
		100	97.3054
		100	97.4063
		100	98.4095
		100	94.6667
		100	98.8355
		100	98.6486
		100	95.858
		100	97.0213
		100	97.6096
		100	97.6744
		100	97.807
		100	91.1111
		100	92.5
		100	98.5444
		100	98.2625
		100	98.2759
		100	97.9058
		100	96.9298
		100	97.2112
		100	98.2036
		100	98.8072
		100	96
		100	97.4468
		100	97.0414
		100	98.1395
		100	94.2029
		100	95
		100	95.3125
		100	92.6829
		100	98.0695
		100	97.3054
		100	98.0603
		100	98.4095
		100	98.8355
		100	95.3333
		100	97.2093
		100	97.3684
		100	96.4497
		100	98.4293
		100	97.4468
		100	98.4064
		100	95.6522
		100	95.2381
		100	97.3684
		100	96.6667
		100	90.9091
		100	98.4293
		100	98.2456
		100	98
		100	97.3684
		100	96.875
		100	98.3471
		100	95.5556
		100	97.7778
		100	97.7778
		100	98.5294
		100	98.2759
		100	80
		100	98.4848
		100	98.6486
		100	96.9298
		100	98.2759
		100	97.9042
		100	98.6486
		100	96.9298
		100	98.6083
		100	95.858
		100	98.9811
		100	97.2112
		100	98.2709
		100	98.4293
		100	97.4468
		100	98.1395
		100	95
		100	95.3125
		100	94.9153
		100	98
		100	96.5957
		100	89.7059
		100	92.9577
		100	98.3471
		100	88.8889
		100	97.5
		100	98.4375
		100	97.7778
		100	97.7778
		100	94.1176
		100	98.9899
		100	97.561
		100	87.931
		100	98.5591
		100	98.8024
		100	98.2456
		100	97.6331
		100	98.4064
		100	98.9529
		100	98
		100	98.7234
		100	96.9697
		100	97.1831
		100	88.8889
		100	97.0588
		100	96.8254
		100	97.6744
		100	75
		100	98.9811
		100	98.9224
		100	98.6911
		100	97.8723
		100	98.8473
		100	97.3333
		100	98.6047
		100	98.2249
		100	98.8048
		100	95.4545
		100	96.8254
		100	97.7778
		100	98.6842
		100	98.3333
		100	98.4375
		100	98.3051
		100	81.25
		100	91.5254
		100	98.8166
		100	88.2353
		100	96.8254
		100	97.7778
		100	92.3077
		100	98.2036
		100	98.6911
		100	98.1395
		100	98.2456
		100	97.3333
		100	98.4064
		100	98.2979
		100	92.5
		100	98.2249
		100	96.6102
		100	97.1014
		100	88.8889
		100	97.0588
		100	96.5517
		100	96.8254
		100	97.7778
		100	78.2609
		100	98.8048
		100	98.8166
		100	95.5556
		100	94.4444
		100	75
		100	97.5
		100	98.5915
		100	98.3051
		100	98.5507
		100	98.2759
		100	97.7778
		100	98.9899
		100	98.8024
		100	98.8048
		100	98.8166
		100	98.6667
		100	88.8889
		100	97.9798
		100	97.6744
		100	98.3333
		100	98.5915
		100	96.875
		100	66.6667
		100	98.5294
		100	97.7778
		100	98.4127
		100	97.561
		100	98.4848
		100	93.75
		100	98.5915
		100	98.3051
		100	97.7778
		100	97.561
		100	97.1831
		100	98.8166
		100	75
		100	97.5
		100	98.4375
		100	98.3051
		100	97.7778
		100	98.5507
		100	98.5294
		100	97.7778
		100	94.1176
		100	98.6667
		100	98.4375
		100	98.5294
		100	95.5556
		100	98.3333
		100	98.4375
		100	83.3333
		100	98.2759
		100	98.4127
		100	97.561
		100	98.4848
		100	95
		100	98.5915
		100	98.4375
		100	97.7778
		100	98.2759
		100	98.5294
		100	97.7778
		100	94.1176
		100	97.2222
		100	98.9899
		100	97.561
		100	98.3333
		100	94.4444
		100	98.2759
		100	66.6667
		100	97.7778
		100	95.5556
		100	98.6667
		100	98.6842
		100	98.3051
		100	96.875
		100	97.7778
		100	97.7778
		100	98.9899
		100	98.3333
		100	94.4444
		100	98.5294
		100	98.9899
		100	98.4127
		100	98.4848
		100	98.3051
		100	97.7778
		100	97.7778
		100	94.1176
		100	98.4127
		100	98.4375
		100	83.3333
		100	97.7778
		100	98.4127
		100	98.4848
		100	98.3051
		100	96.875
		100	98.3051
		100	97.7778
		100	98.9899
		100	98.4848
		100	97.7778
		100	94.1176
		100	98.4127
		100	98.5915
		100	98.2759
		100	92.3077
		100	98.2759
		100	97.2222
		100	98.9899
		100	98.6842
		100	98.5915
		100	98.3051
		100	97.7778
		100	94.4444
		100	98.2759
		100	98.9899
		100	97.7778
		100	94.1176
		100	98.4127
		100	98.3333
		100	98.4375
		100	98.5507
		100	97.7778
		100	98.4127
		100	97.561
		100	97.5
		100	97.5
		100	98.5915
		100	98.4375
		100	97.7778
		100	98.5294
		100	97.7778
		100	94.1176
		100	98.9899
		100	97.561
		100	98.5915
		100	96.875
		100	97.7778
		100	97.561
		100	98.3333
		100	97.5
		100	97.6744
		100	66.6667
		100	94.4444
		100	98.9899
		100	98.4375
		100	83.3333
		100	97.7778
		100	98.4127
		100	98.4848
		100	98.2759
		100	98.4848
		100	98.5915
		100	98.2759
		100	98.4375
		100	83.3333
		100	97.7778
		100	97.7778
		100	97.7778
		100	98.9899
		100	97.6744
		100	97.5
		100	98.5915
		100	98.3051
		100	97.7778
		100	97.7778
		100	98.6842
		100	66.6667
		100	96.875
		100	95.6522
		100	98.4127
		100	98.6842
		100	66.6667
		100	98.6842
		100	98.4375
		100	97.7778
		100	97.7778
		100	98.4848
		100	94.4444
		100	98.9899
		100	75
		100	98.5915
		100	98.3051
		100	98.5507
		100	98.6842
		100	92.3077
		100	94.1176
		100	98.4127
		100	75
		100	98.5915
		100	98.3051
		100	98.5507
		100	97.5
		100	98.5915
		100	98.4375
		100	97.7778
		100	98.5294
		100	97.7778
		100	94.1176
		100	98.9899
		100	97.6744
		100	75
		100	98.3333
		100	98.4375
		100	98.2759
		100	98.5294
		100	97.2222
		100	98.9899
		100	98.5915
		100	96.875
		100	97.7778
		100	97.561
		100	97.7778
		100	97.5
		100	98.5915
		100	98.4375
		100	97.7778
		100	98.5294
		100	97.7778
		100	94.1176
		100	98.9899
		100	97.561
		100	98.4375
		100	83.3333
		100	97.7778
		100	98.4127
		100	98.4848
		100	97.6744
		100	98.3333
		100	98.4375
		100	98.5507
		100	97.7778
		100	98.4127
		100	97.561
		100	97.5
		100	98.5507
		100	97.2222
		100	98.9899
		100	98.3333
		100	94.4444
		100	66.6667
		100	98.9899
		100	98.4848
		100	97.5
		100	98.9899
		100	97.7778
		100	98.3051
		100	97.7778
		100	98.5507
		100	94.4444
		100	98.5294
		100	97.7778
		100	98.2759
		100	98.4127
		100	97.5
		100	98.3051
		100	94.4444
		100	97.561
		100	66.6667
		100	98.9899
		100	98.3051
		100	96.875
		100	98.3333
		100	94.4444
		100	66.6667
		100	98.6842
		100	98.4375
		100	97.7778
		100	97.7778
		100	98.4848
		100	98.4375
		100	83.3333
		100	97.7778
		100	98.4127
		100	98.4848
		100	97.5
		100	97.7778
		100	98.3051
		100	97.7778
		100	98.5507
		100	94.4444
		100	98.5294
		100	97.7778
		100	98.2759
		100	98.4127
		100	98.4848
		100	98.9899
		100	98.4848
		100	98.3333
		100	98.3051
		100	98.5507
		100	66.6667
		100	98.3333
		100	98.3051
		100	98.5507
		100	66.6667
		100	97.6744
		100	75
		100	98.3333
		100	98.4375
		100	98.2759
		100	98.5294
		100	97.2222
		100	98.9899
		100	98.3333
		100	94.4444
		100	98.5294
		100	98.9899
		100	98.4127
		100	98.4848
		100	97.6744
		100	75
		100	98.3333
		100	98.4375
		100	98.2759
		100	98.5294
		100	97.2222
		100	98.9899
		100	98.3333
		100	98.4375
		100	97.5
		100	98.5507
		100	97.2222
		100	98.9899
		100	98.6842
		100	66.6667
		100	96.875
		100	95.6522
		100	98.4127
		100	98.6842
		100	75
		100	98.5915
		100	98.3051
		100	98.5507
		100	98.4848
		100	97.6744
		100	98.4375
		100	98.3333
		100	94.4444
		100	66.6667
		100	98.3051
		100	96.875
		100	97.6744
		100	98.5507
		100	97.5
		100	98.3051
		100	94.4444
		100	97.561
		100	98.3333
		100	98.3051
		100	98.5507
		100	66.6667
		100	97.6744
		100	75
		100	98.3333
		100	98.4375
		100	98.2759
		100	98.5294
		100	97.2222
		100	98.9899
		100	94.4444
		100	98.9899
		100	98.3333
		100	97.5
		100	97.7778
		100	98.5507
		100	98.4848
		100	98.4375
		100	97.7778
		100	95.6522
		100	97.2222
		100	97.6744
		100	75
		100	98.3333
		100	98.4375
		100	98.2759
		100	98.5294
		100	97.2222
		100	98.9899
		100	94.4444
		100	98.9899
		100	98.4375
		100	97.561
		100	97.7778
		100	98.4375
		100	98.2759
		100	97.7778
		100	98.5915
		100	75
		100	94.4444
		100	98.3333
		100	98.4375
		100	98.5507
		100	97.7778
		100	98.4127
		100	97.561
		100	97.5
		100	98.5507
		100	97.2222
		100	98.9899
		100	97.6744
		100	96.875
		100	66.6667
		100	98.5294
		100	98.2759
		100	98.3333
		100	98.4375
		100	98.5507
		100	97.7778
		100	98.4127
		100	97.561
		100	98.3333
		100	98.4375
		100	98.5507
		100	97.7778
		100	98.4127
		100	97.561
		100	97.5
		100	98.5507
		100	97.2222
		100	98.9899
		100	97.6744
		100	75
		100	98.3333
		100	98.4375
		100	98.2759
		100	98.5294
		100	97.2222
		100	98.9899
		100	98.5915
		100	96.875
		100	97.7778
		100	97.561
		100	97.7778
		100	98.3333
		100	98.3051
		100	98.5507
		100	66.6667
		100	98.6842
		100	98.5915
		100	98.3051
		100	97.7778
		100	94.4444
		100	98.2759
		100	98.9899
		100	98.4127
		100	97.561
		100	98.4848
		100	98.5507
		100	98.3333
		100	98.4375
		100	98.5507
		100	97.7778
		100	98.4127
		100	97.561
		100	97.5
		100	98.3051
		100	94.4444
		100	97.561
		100	98.9899
		100	98.3333
		100	94.4444
		100	98.5294
		100	98.9899
		100	98.4127
		100	97.7778
		100	97.5
		100	98.3051
		100	94.4444
		100	97.561
		100	98.4375
		100	97.7778
		100	98.3051
		100	97.7778
		100	98.5507
		100	94.4444
		100	98.5294
		100	97.7778
		100	98.2759
		100	98.4127
		100	98.6842
		100	98.4375
		100	97.7778
		100	97.7778
		100	98.4848
		100	98.3333
		100	98.4375
		100	98.3333
		100	98.4375
		100	98.5507
		100	97.7778
		100	98.4127
		100	97.561
		100	97.5
		100	98.3051
		100	94.4444
		100	97.561
		100	98.6842
		100	98.4375
		100	97.7778
		100	97.7778
		100	98.4848
		100	94.4444
		100	98.3333
		100	98.4375
		100	98.5507
		100	97.7778
		100	98.4127
		100	97.561
		100	97.6744
		100	98.3333
		100	97.7778
		100	98.2759
		100	97.561
		100	98.6842
		100	98.4375
		100	97.7778
		100	97.7778
		100	98.4848
		100	97.6744
		100	66.6667
		100	94.4444
		100	98.9899
		100	97.6744
		100	96.875
		100	66.6667
		100	98.5294
		100	98.2759
		100	98.6842
		100	98.4375
		100	97.7778
		100	97.7778
		100	98.4848
		100	98.4375
		100	98.3333
		100	94.4444
		100	66.6667
		100	98.4375
		100	98.2759
		100	97.7778
		100	98.4375
		100	98.5915
		100	98.9899
		100	98.4127
		100	98.3333
		100	98.4375
		100	98.5507
		100	97.7778
		100	98.4127
		100	97.561
		100	98.3333
		100	97.7778
		100	98.2759
		100	97.561
		100	97.5
		100	98.3051
		100	94.4444
		100	97.561
		100	98.3333
		100	98.3051
		100	98.5507
		100	66.6667
		100	98.3333
		100	97.5
		100	98.3051
		100	94.4444
		100	97.561
		100	98.3333
		100	98.3333
		100	98.3051
		100	98.5507
		100	66.6667
		100	98.3051
		100	97.7778
		100	98.9899
		100	98.4848
		100	97.6744
		100	96.875
		100	66.6667
		100	98.5294
		100	98.2759
		100	97.5
		100	97.5
		100	98.5507
		100	97.2222
		100	98.9899
		100	75
		100	98.5915
		100	98.3051
		100	98.5507
		100	98.4375
		100	98.2759
		100	97.7778
		100	98.6842
		100	66.6667
		100	96.875
		100	95.6522
		100	98.4127
		100	97.7778
		100	98.3051
		100	97.7778
		100	98.5507
		100	94.4444
		100	98.5294
		100	97.7778
		100	98.2759
		100	98.4127
		100	98.3333
		100	98.4375
		100	98.5507
		100	97.7778
		100	98.4127
		100	97.561
		100	97.6744
		100	97.5
		100	98.5915
		100	98.3051
		100	97.7778
		100	97.7778
		100	98.4375
		100	83.3333
		100	97.7778
		100	98.4127
		100	98.4375
		100	98.2759
		100	97.7778
		100	97.7778
		100	98.4375
		100	83.3333
		100	97.7778
		100	98.4127
		100	98.4848
		100	98.4375
		100	97.7778
		100	98.3333
		100	97.7778
		100	98.2759
		100	97.561
		100	98.6842
		100	97.7778
		100	98.4375
		100	97.7778
		100	98.5507
		100	98.6842
		100	98.5915
		100	98.3051
		100	97.7778
		100	94.4444
		100	98.2759
		100	98.9899
		100	98.4127
		100	97.561
		100	98.4848
		100	98.5915
		100	98.2759
		100	97.5
		100	98.2759
		100	97.2222
		100	75
		100	98.5915
		100	98.3051
		100	98.5507
		100	97.5
		100	98.5915
		100	98.4375
		100	97.7778
		100	98.5294
		100	97.7778
		100	94.1176
		100	98.9899
		100	97.561
		100	97.7778
		100	98.3051
		100	97.7778
		100	98.5507
		100	94.4444
		100	98.5294
		100	97.7778
		100	98.2759
		100	98.4127
		100	98.3333
		100	94.4444
		100	66.6667
		100	83.3333
		100	97.7778
		100	97.7778
		100	98.3333
		100	98.3333
[truncated: 394 more rows]

## Sheet: Figure 2
Figure 2d_Transcriptome state dynamics for the RAS variant multiplexed cell population.
	HRAS_G12C	To_C0	To_C1	To_C2	To_C3	To_C4	To_C5
	From_C0	133	130	100	3	133	9
	From_C1	113	137	97	8	117	4
	From_C2	60	68	50	3	73	5
	From_C3	8	17	9	2	12	0
	From_C4	42	47	41	3	38	2
	From_C5	14	22	22	4	24	0
	HRAS_Q61K	To_C0	To_C1	To_C2	To_C3	To_C4	To_C5
	From_C0	688	399	516	30	191	62
	From_C1	623	422	477	40	183	77
	From_C2	329	208	266	24	102	23
	From_C3	62	46	57	4	13	7
	From_C4	299	202	226	14	82	38
	From_C5	135	74	122	2	32	10
	KRAS_G12V	To_C0	To_C1	To_C2	To_C3	To_C4	To_C5
	From_C0	11	12	36	90	8	1
	From_C1	8	6	42	67	5	1
	From_C2	8	6	29	44	6	1
	From_C3	2	4	19	35	2	1
	From_C4	6	7	10	24	4	0
	From_C5	0	3	9	20	2	1
	KRAS_E62K	To_C0	To_C1	To_C2	To_C3	To_C4	To_C5
	From_C0	44	34	26	3	8	2
	From_C1	80	74	52	7	27	5
	From_C2	26	28	23	3	9	0
	From_C3	5	5	3	2	1	0
	From_C4	6	9	6	1	2	0
	From_C5	33	39	38	6	11	2
	NRAS_Q61R	To_C0	To_C1	To_C2	To_C3	To_C4
	From_C0	7	2	5	13	3
	From_C1	6	2	3	14	0
	From_C2	2	0	2	1	0
	From_C3	8	1	1	10	0
	From_C4	5	1	2	7	1
	NRAS_Y64D	To_C0	To_C1	To_C2	To_C3	To_C4	To_C5
	From_C0	16	10	31	73	6	6
	From_C1	21	16	24	76	7	7
	From_C2	12	5	9	41	6	5
	From_C3	36	22	26	77	9	16
	From_C4	12	4	15	33	6	7
	From_C5	5	3	4	21	0	2

## Sheet: Figure 3
Figure 3b_Percentage of Cleaved PARP positive cells measured by Flow Cytometry.
			Cleaved PARP positive cells, %
			Sample_1	Sample_2	Sample_3
	F12	Non treated (NT)	0.3	0.23	0.2
		Day1_4h TRAIL	39.4	36.6	39.7
		Day2_4h TRAIL	12.5	13.2	10.1
		Day3_4h TRAIL	9.63	9.24	8.7
		Day4_4h TRAIL	9.69	9.97	8.93
		Day5_4h TRAIL	6.5	6.9	7.42
		1 day withdrawal_4h TRAIL	14.5	16	15.8
		2 days withdrawal_4h TRAIL	19.1	19	19.9
		3 days withdrawal_4h TRAIL	18.1	18.3	17.7
	1F8	Non treated (NT)	0.09	0.17	0.15
		Day1_4h TRAIL	38	41.2	38.2
		Day2_4h TRAIL	10.5	11	10.4
		Day3_4h TRAIL	12.1	11	10.4
		Day4_4h TRAIL	12.1	11.4	10
		Day5_4h TRAIL	6.84	7.88	8.06
		1 day withdrawal_4h TRAIL	25.3	22.6	25
		2 days withdrawal_4h TRAIL	30.2	26.7	29.6
		3 days withdrawal_4h TRAIL	26.7	22.3	26.1
	1C9	Non treated (NT)	0.2	0.13	0.22
		Day1_4h TRAIL	50.6	52.1	53
		Day2_4h TRAIL	16.5	15.5	18.8
		Day3_4h TRAIL	16.4	14.2	15.1
		Day4_4h TRAIL	16.4	14.9	15.4
		Day5_4h TRAIL	11.7	12	12.9
		1 day withdrawal_4h TRAIL	23.4	21.6	23.7
		2 days withdrawal_4h TRAIL	26.7	26.6	25.4
		3 days withdrawal_4h TRAIL	23.3	24.1	22.9
Figure 3d_Transcriptome state dynamics for F12, 1F8 and 1C9 cells that belong to a particular state/cluster at “Day 0” of tracing (TRAIL resistant) and their divergence after 3 days (TRAIL withdrawal).
	HA1ER_F12	To_C0	To_C1	To_C2	To_C3	To_C4	To_C5	To_C6	To_C7	To_C9	To_C10
	From_C0	0	3	29	6	17	1	0	2	0	31
	From_C1	0	5	9	5	6	0	1	1	0	8
	From_C2	0	6	23	3	19	0	2	0	2	36
	From_C3	1	6	22	1	13	0	1	2	2	32
	From_C4	0	1	11	2	8	0	1	1	3	16
	From_C5	0	3	9	6	8	0	0	0	1	9
	From_C6	2	1	9	2	3	0	1	0	1	4
	From_C7	0	0	4	0	4	0	0	0	0	0
	From_C9	0	0	1	0	0	0	1	0	0	0
	From_C10	1	0	23	1	10	0	0	4	0	57
	HA1ER_1F8	To_C0	To_C1	To_C2	To_C3	To_C4	To_C5	To_C6	To_C7	To_C8	To_C10
	From_C0	9	3	19	22	5	6	5	19	18	1
	From_C1	0	0	6	5	2	0	1	4	6	0
	From_C2	0	0	1	0	0	0	0	0	0	0
	From_C3	1	0	2	1	1	0	2	2	2	0
	From_C4	1	1	4	2	1	0	1	3	3	0
	From_C5	3	0	10	5	5	0	0	11	7	0
	From_C6	0	0	0	0	1	0	0	0	0	0
	From_C7	6	0	10	10	5	2	2	12	8	0
	From_C8	14	3	7	12	3	0	6	16	6	0
	From_C10	2	0	2	1	0	0	0	2	0	1
	HA1ER_1C9	To_C0	To_C1	To_C2	To_C3	To_C4	To_C5	To_C6	To_C9
	From_C0	2	5	2	1	1	2	1	2
	From_C1	3	14	7	5	8	2	4	7
	From_C2	4	16	12	6	3	4	2	4
	From_C3	3	13	8	6	5	3	0	7
	From_C4	4	18	10	7	7	5	1	9
	From_C5	2	12	7	6	4	5	2	5
	From_C6	1	15	8	5	7	4	2	9
	From_C9	2	4	5	5	3	4	1	9

## Sheet: Supplementary Figure 1
Supplementary Figure 1d_Percentage of GFP positive cells measured by Flow Cytometry
		GFP positive cells, %
		Sample_1	Sample_2
	Non-transfected_Week1	0.22	0.4
	BdLT_Week1	49	49.4
	Non-transfected_Week2	0.23	0.1
	BdLT_Week2	17	17.9
	Non-transfected_Week3	0.1	0.2
	BdLT_Week3	32.8	33
	Non-transfected_Week4	0.34	0.2
	BdLT_Week4	93.9	92.8
	Non-transfected_Week5	0.093	0.034
	BdLT_Week_5	97.5	97.6
Supplementary Figure 1e_qPCR analysis of LTv-BC-H2B-GFP mRNA levels (AU)
	BdLT_BC	Cq_1	Cq_2	Cq_3	Cq_4
	Standart_1	26.3976	26.2306	26.1684
	Standart_2	22.9443	22.9551	22.8191
	Standart_3	19.622	19.6424	19.5328
	Standart_4	18.6688	18.607	18.5364
	week 1	20.9767	21.016	21.1634	21.1179
	week 2	24.0398	24.0443	23.9714	23.9172
	week 3	19.8888	19.8859	19.8763	19.9766
	week 4	18.2676	18.3522	18.4982	18.5399
	week 5	18.6105	18.6912	18.9116	18.8512
	week 6	19.2859	19.314	19.6097	19.6011
	GAPDH	Cq_1	Cq_2	Cq_3	Cq_4
	Standart_1	23.799	23.7359	23.6302
	Standart_2	20.4359	20.4634	20.3066
	Standart_3	17.1845	17.2291	17.1106
	Standart_4	16.443	16.3464	16.2567
	week 1	17.2976	17.2141	17.3092	17.1829
	week 2	17.3215	17.1915	17.2322	17.2041
	week 3	17.1466	17.1041	17.2604	17.1852
	week 4	17.3531	17.3427	17.4745	17.4483
	week 5	17.643	17.6536	17.7013	17.6456
	week 6	17.8073	17.8721	18.0419	18.0137
Supplementary Figure 1f_qPCR analysis of LTv-BC-H2B-GFP mRNA levels (AU)
	GAPDH	Cq_1	Cq_2	Cq_3	Cq_4
	Standart_1	23.7122	23.7688	23.6322	23.5608
	Standart_2	20.4183	20.4258	20.4322	20.2859
	Standart_3	17.3021	17.2694	17.2117	17.268
	Standart_4	16.5163	16.4896	16.4942	16.4204
	week 2	17.8184	17.7276	17.9467	17.969
	week 3	17.645	17.6537	17.8658	17.8178
	week 4	17.5002	17.5016	17.6357	17.5891
	week 5	17.7163	17.7265	17.6331	17.7081
	week 6	17.4929	17.4954	17.6791	17.6564
	BdLT_BC	Cq_1	Cq_2	Cq_3	Cq_4
	Standart_1	33.966	34.5859	35.1007	35.0126
	Standart_2	30.8344	30.9071	31.0884	31.3923
	Standart_3	27.6277	27.5406	28.0905	27.8662
	Standart_4	26.88	26.9028	27.2969	27.296
	week 2	26.3896	26.3658	26.7616	26.6367
	week 3	27.2929	27.2961	27.617	27.6875
	week 4	28.038	28.0909	28.2115	28.1457
	week 5	29.3466	29.2062	28.6004	28.6443
	week 6	29.3435	29.4042	28.6465	28.7241

## Sheet: Supplementary Figure 2
Supplementary Figure 2b_Piecharts representing the number of cells contributing to each gene expression state
	States	T0	T7	T14		States	T0, %	T7, %	T14, %
	0	491	731	1591		0	21.2095	23.3025	26.5965
	1	321	579	1139		1	13.8661	18.4571	19.0405
	2	371	433	1035		2	16.0259	13.803	17.3019
	3	479	443	523		3	20.6911	14.1218	8.7429
	4	182	366	699		4	7.86177	11.6672	11.6851
	5	104	217	396		5	4.49244	6.91744	6.61986
	6	96	168	302		6	4.14687	5.35544	5.04848
	7	144	168	211		7	6.2203	5.35544	3.52725
	8	104	11	28		8	4.49244	0.350653	0.468071
	9	14	15	34		9	0.604752	0.478164	0.568372
	10	9	6	24		10	0.388769	0.191266	0.401204
	Total number	2315	3137	5982
Supplementary Figure 2c_Representation of non-transfected and LTv-BC-H2B-GFP transfected cells throughout cell cycle.
		Cell in each cell cycle phase, %
		Sample_1	Sample_2	Sample_3
	G0/G1_non-transfected	47.6	46.9	46.6
	G0/G1_LTv-BC-H2B-GFP	47.9	47.2	46.8
	S_non-transfected	24	24.3	24.4
	S_LTv-BC-H2B-GFP	22	21.7	21.5
	G2/M_non-transfected	25.7	26	26.3
	G2/M_LTv-BC-H2B-GFP	26.8	27.5	21.5

## Sheet: Supplementary Figure 3
Supplementary Figure 3b_Transcriptome state dynamics for HA1ER F12 cells that belong to a particular state/cluster at Day 0 - “T0” and Day 7 - “T7” of tracing and their divergence after 7 days "T7" or 14 days "T14".
	T0_T7	To_C0	To_C1	To_C2	To_C3	To_C4	To_C5	To_C6	To_C7	To_C8	To_C9	To_C10
	From_C0	98	73	52	11	59	21	24	20	1	4	4
	From_C1	75	56	49	25	72	24	38	26	2	4	6
	From_C2	60	49	48	20	37	23	24	18	1	3	3
	From_C3	123	143	114	45	143	54	55	49	4	2	15
	From_C4	33	20	32	11	37	13	17	13	0	1	1
	From_C5	115	75	70	29	101	38	44	41	2	6	6
	From_C6	30	21	20	7	16	6	6	8	0	0	1
	From_C7	27	37	30	7	25	9	16	7	0	2	2
	From_C8	31	20	25	22	29	17	16	22	1	1	3
	From_C9	35	27	27	16	29	17	13	6	0	3	1
	From_C10	3	4	4	1	1	1	0	0	0	0	1
	T7_T14	To_C0	To_C1	To_C2	To_C3	To_C4	To_C5	To_C6	To_C7	To_C8	To_C9	To_C10
	From_C0	496	250	206	23	127	22	92	79	9	0	27
	From_C1	331	158	129	20	75	24	59	53	5	0	22
	From_C2	266	120	101	14	71	8	42	26	3	0	13
	From_C3	147	100	50	13	43	9	44	30	5	0	8
	From_C4	342	140	132	25	93	25	80	58	8	0	19
	From_C5	75	34	18	5	22	7	15	12	4	0	3
	From_C6	159	75	49	10	54	9	48	33	3	0	11
	From_C7	127	62	50	10	33	8	23	21	2	0	4
	From_C8	61	19	13	3	15	2	13	4	3	0	5
	From_C9	18	6	8	0	4	0	1	2	0	0	1
	From_C10	32	8	13	3	3	4	12	3	0	0	4
	T0_T14	To_C0	To_C1	To_C2	To_C3	To_C4	To_C5	To_C6	To_C7	To_C8	To_C9	To_C10
	From_C0	169	83	69	10	51	11	33	25	2	0	15
	From_C1	207	98	87	9	47	11	42	33	3	0	13
	From_C2	125	54	57	6	15	2	18	16	2	0	9
	From_C3	310	134	80	27	78	15	58	39	12	0	10
	From_C4	94	35	30	8	26	10	26	16	4	0	7
	From_C5	237	82	85	17	50	9	39	28	7	0	13
	From_C6	85	40	24	1	14	3	11	12	5	0	2
	From_C7	63	37	22	6	31	6	16	5	1	0	6
	From_C8	84	36	24	6	20	4	12	14	2	0	2
	From_C9	64	29	29	8	15	3	9	10	0	0	4
	From_C10	8	5	4	0	1	2	4	2	0	0	0

## Sheet: Supplementary Figure 5
Supplementary Figure 5b_Transcriptome state dynamics for HA1E cells.
	HA1E	To_C0	To_C1	To_C2	To_C3	To_C4	To_C5	To_C6
	From_C0	31	27	23	23	14	7	2
	From_C1	64	38	40	50	15	15	4
	From_C2	33	27	13	16	9	5	4
	From_C3	63	47	38	38	13	11	3
	From_C4	11	11	8	12	3	3	0
	From_C5	17	10	12	8	4	5	1
	From_C6	14	4	10	11	3	0	0
Supplementary Figure 5c_Barcode similarity decay for all HA1E cells analysed after 5 days of tracing
		T0, %	decay, %
		100	77.5899
		100	74.3363
		100	76.7568
		100	72.6073
		100	88.1919
		100	88.5965
		100	89.7959
		100	90.9091
		100	88
		100	95.122
		100	92.8571
		100	83.3333
		100	66.6667
		100	75
		100	75
		100	80
		100	79.9154
		100	78.6486
		100	78.5479
		100	81.4159
		100	81.1808
		100	85.9649
		100	68
		100	87.8788
		100	91.8367
		100	92.6829
		100	66.6667
		100	85.7143
		100	60
		100	81.8182
		100	66.6667
		100	71.4286
		100	81.3953
		100	79.7297
		100	77.8761
		100	76.8977
		100	90.0369
		100	93.8596
		100	87.8788
		100	91.8367
		100	84
		100	66.6667
		100	92.8571
		100	75
		100	75
		100	83.3333
		100	97.561
		100	80
		100	68.6347
		100	86.2579
		100	86.2162
		100	85.4785
		100	87.9056
		100	92.1053
		100	89.7959
		100	80
		100	93.9394
		100	66.6667
		100	66.6667
		100	92.8571
		100	75
		100	66.6667
		100	83.3333
		100	97.561
		100	88.5835
		100	86.4865
		100	88.7906
		100	89.769
		100	88.9299
		100	86.8421
		100	84.8485
		100	93.8776
		100	85.7143
		100	60
		100	95.122
		100	77.7778
		100	66.6667
		100	75
		100	66.6667
		100	75
		100	88.3784
		100	91.7548
		100	90.099
		100	90.4059
		100	92.3304
		100	87.7551
		100	96.4912
		100	84
		100	90.9091
		100	95.122
		100	92.8571
		100	75
		100	66.6667
		100	66.6667
		100	80
		100	80
		100	90.9091
		100	90.5405
		100	90.8555
		100	90.429
		100	91.1439
		100	92.9825
		100	84
		100	92.6829
		100	93.8776
		100	93.9394
		100	77.7778
		100	66.6667
		100	75
		100	75
		100	80
		100	75
		100	91.5433
		100	91.8919
		100	92.3304
		100	92.0792
		100	92.6199
		100	93.8596
		100	72
		100	84.8485
		100	93.8776
		100	85.7143
		100	75
		100	66.6667
		100	75
		100	80
		100	80
		100	97.561
		100	92.389
		100	91.8919
		100	93.5103
		100	93.0693
		100	93.7269
		100	92.9825
		100	76
		100	87.8788
		100	60
		100	95.9184
		100	71.4286
		100	77.7778
		100	92.8571
		100	83.3333
		100	66.6667
		100	83.3333
		100	94.3243
		100	95.7717
		100	96.4602
		100	97.0297
		100	96.679
		100	94.7368
		100	66.6667
		100	95.9184
		100	96.9697
		100	75
		100	96
		100	80
		100	88.8889
		100	83.3333
		100	60.6061
		100	98.5201
		100	98.3784
		100	98.5251
		100	97.3684
		100	80
		100	75
		100	96
		100	88.8889
		100	97.463
		100	97.8378
		100	98.2301
		100	98.6799
		100	96.9697
		100	66.6667
		100	83.3333
		100	75
		100	97.6744
		100	96.6997
		100	97.048
		100	97.8378
		100	97.6401
		100	96.4912
		100	95.122
		100	71.4286
		100	75
		100	66.6667
		100	88.8889
		100	96.3696
		100	97.027
		100	96.7552
		100	97.6744
		100	97.786
		100	98.2456
		100	66.6667
		100	83.3333
		100	83.3333
		100	98.5201
		100	98.3498
		100	98.9189
		100	92
		100	92.8571
		100	97.561
		100	83.3333
		100	98.7315
		100	98.3498
		100	98.6486
		100	98.5251
		100	98.524
		100	97.561
		100	97.9592
		100	80
		100	83.3333
		100	98.9429
		100	83.3333
		100	75
		100	80
		100	98.9189
		100	97.9592
		100	96.9697
		100	97.9592
		100	92
		100	97.561
		100	88.8889
		100	66.6667
		100	96.9697
		100	75
		100	83.3333
		100	71.4286
		100	88.8889
		100	57.1429
		100	88.8889
		100	96.9697
		100	60
		100	96.9697
		100	60
		100	96.9697
		100	96
		100	88.8889
		100	66.6667
		100	97.9592
		100	80
		100	88.8889
		100	96
		100	66.6667
		100	66.6667
		100	97.9592
		100	60
		100	66.6667
		100	60
		100	66.6667
		100	83.3333
		100	66.6667
		100	85.7143
		100	88.8889
		100	97.9592
		100	83.3333
		100	97.9592
		100	83.3333
		100	66.6667
		100	71.4286
		100	88.8889
		100	60
		100	92
		100	60
		100	92
		100	97.561
		100	88.8889
		100	66.6667
		100	80
		100	66.6667
		100	66.6667
		100	83.3333
		100	85.7143
		100	88.8889
		100	80
		100	66.6667
		100	83.3333
		100	80
		100	83.3333
		100	75
		100	83.3333
		100	66.6667
		100	83.3333
		100	80
		100	83.3333
		100	75
		100	96.9697
		100	66.6667
		100	83.3333
		100	66.6667
		100	66.6667
		100	96
		100	88.8889
		100	66.6667
		100	83.3333
		100	92.8571
		100	96
		100	88.8889
		100	66.6667
		100	66.6667
		100	96
		100	88.8889
		100	66.6667
		100	83.3333
		100	80
		100	75
		100	83.3333
		100	83.3333
		100	97.9592
		100	92.8571
		100	96
		100	66.6667
		100	83.3333
		100	85.7143
		100	88.8889
		100	80
		100	80
		100	66.6667
		100	75
		100	66.6667
		100	80

## Sheet: Supplementary Figure 6
Supplementary Figure 6a_Pan-cancer frequency of individual amino acid substitutions for each RAS family, compiled from the Catalogue Of Somatic Mutations In Cancer (COSMIC v92
	NRAS					KRAS					HRAS
	Mut aa	Mut count	Mut % of total count			Mut aa	Mut count	Mut % of total count			Mut aa	Mut count	Mut % of total count
	Q61R	1844	0.237			G12D	15848	0.349			G13R	403	0.172
	Q61K	1405	0.181			G12V	10797	0.238			Q61R	348	0.148
	G12D	950	0.122			G13D	5986	0.132			G12V	264	0.112
	G13D	433	0.056			G12C	5340	0.118			Q61L	194	0.083
	Q61L	359	0.046			G12A	2504	0.055			Q61K	154	0.066
	G12S	285	0.037			G12S	2085	0.046			G12S	124	0.053
	Q61H	239	0.031			G12R	1548	0.034			G12D	102	0.043
	G12C	211	0.027			other, <1%	1322	0.029			G13V	50	0.021
	G13R	192	0.025								G12C	45	0.019
	G12V	134	0.017			total number unique samples with mutation	45430				G13D	41	0.017
	G12A	127	0.016								G13S	25	0.011
	G13V	106	0.014								other, <1%	598	0.255
	other, <1%	1485	0.191
											total number unique samples with mutation	2348
	total number unique samples with mutation	7770

## Sheet: Supplementary Figure 7
Supplementary Figure 7a_Percentage of Cleaved PARP positive cells in non-treated (NT) and TRAIL treated populations of HA1ER F12, 1F8 and 1C9 as analysed by flow cytometry.
			Cleaved PARP positive cells, %
			Sample_1	Sample_2	Sample_3
		non-treated (NT)	0.3	0.23	0.2
	F12	4h TRAIL	39.4	36.6	39.7
		non-treated (NT)	0.09	0.17	0.15
	1F8	4h TRAIL	38	41.2	38.2
		non-treated (NT)	0.2	0.13	0.22
	1C9	4h TRAIL	50.6	52.1	53
Supplementary Figure 7b_Percentage of AnnexinV positive cells in non-treated (NT) and TRAIL treated populations of HA1ER F12, 1F8 and 1C9 as analysed by flow cytometry.
			Cleaved PARP positive cells, %
			Sample_1	Sample_2	Sample_3
		non-treated (NT)	5.68	5.83	6.66
	F12	4h TRAIL	74.2	70.8	74.1
		non-treated (NT)	6.51	5.38	5.11
	1F8	4h TRAIL	72.3	75.5	75.5
		non-treated (NT)	9.97	6.18	9.8
	1C9	4h TRAIL	83.3	81.6	82.6
Supplementary Figure 7c_Percentage of cells in SubG1 in non-treated (NT) and TRAIL treated populations of HA1ER F12, 1F8 and 1C9 cells as analysed by DAPI staining using flow cytometry.
			SubG1 fraction, %
			Sample_1	Sample_2	Sample_3
		non-treated (NT)	1.7	1.08	1.6
	F12	16h TRAIL	14.7	11.6	14.8
		non-treated (NT)	1.59	1.72	1.45
	1F8	16h TRAIL	13.8	13.7	14.3
		non-treated (NT)	1.13	1.12	1.6
	1C9	16h TRAIL	18.2	20.3	19.1
Supplementary Figure 7d_TRAIL-induced apoptosis in HA1ER F12, 1F8 and 1C9 clones as determined by cleaved PARP staining analysed by flow cytometry.
			Cleaved PARP positive cells, %
			Sample_1	Sample_2	Sample_3
	F12	non-treated (NT)	0.19	0.098	0.1
		Day1_4h_TRAIL	33.6	34.1	37.2
		5 days resistant_4h TRAIL	4.77	4.56	4.53
		3 day withdrawal_4h TRAIL	18.1	20.9	18.5
		8 days withdrawal_4h TRAIL	40.1	39.5	36.8
		10 days withdrawal_4h TRAIL	43	43.3	45.6
	1F8	non-treated (NT)	0.074	0.13	0.072
		Day1_4h_TRAIL	34.3	33.4	32.8
		5 days resistant_4h TRAIL	5.3	5.33	4.79
		3 day withdrawal_4h TRAIL	20.3	21.4	21.2
		8 days withdrawal_4h TRAIL	41.2	41.8	35.8
		10 days withdrawal_4h TRAIL	41.7	41.7	46.3
	1C9	non-treated (NT)	0.1	0.11	0.099
		Day1_4h_TRAIL	48.1	44.4	43.9
		5 days resistant_4h TRAIL	8.05	8.42	7.84
		3 day withdrawal_4h TRAIL	22.3	22.3	23.3
		8 days withdrawal_4h TRAIL	49.3	50.7	49.3
		10 days withdrawal_4h TRAIL	54.8	57.5	54.4

## Sheet: Supplementary Figure 9
Supplementary Figure 9c_Representation of cells in each cell cycle phase for HA1ER F12, 1F8 and 1C9 cells as analysed by DAPI staining using flow cytometry.
		Cell in each cell cycle phase, %
		Sample_1	Sample_2	Sample_3	Sample_4
	G1_F12	57.2	58	58.2	54.2
	G1_1F8	69.7	70.2	68.5	64.4
	G1_1C9	59.3	57.9	59.6	59
	S_F12	15.1	14.7	13.2	18.7
	S_1F8	14.1	13.9	16	19.3
	S_1C9	18.9	18	17.7	16.1
	G2/M_F12	25	24.8	26	24.6
	G2/M_1F8	14.8	14.3	14.6	19.3
	G2/M_1C9	19.5	21.8	20.3	22.3
Supplementary Figure 9d_Proliferation curves for HA1ER F12, 1F8 and 1C9 cells as determined by IncuCyte imager
		Confluence,%
	Hours	F12_1	F12_2	1F8_1	1F8_2	1C9_1	1C9_2
	0	10.3266	10.1347	10.2466	9.8591	7.28179	7.89981
	3	12.466	11.96	11.2771	10.0632	7.54111	8.17776
	6	11.1178	11.4936	12.0674	10.8246	9.87127	8.59703
	9	12.2891	13.243	12.0837	12.3677	9.90423	11.364
	12	16.645	14.5806	14.9153	12.9023	11.2302	12.386
	15	15.1332	15.8203	14.136	13.9627	12.2483	13.1915
	18	13.6192	13.8719	13.2984	13.5015	12.7647	12.5237
	21	16.3169	16.2223	16.1267	15.8779	14.8542	15.4729
	24	17.4462	17.8178	15.7785	15.3723	15.2882	16.8712
	27	20.6979	22.1579	19.9209	19.5729	20.9974	20.6135
	30	23.3865	25.1544	23.2063	24.0564	23.8494	23.2253
	33	29.2882	28.429	27.6799	25.1901	25.8625	25.6872
	36	28.4665	32.1267	26.8755	26.6626	28.1206	29.3694
	39	34.7983	34.4686	30.9013	30.9093	31.2383	30.8901
	42	36.7203	38.3106	32.8658	33.8673	37.7677	37.2642
	45	40.0274	40.2191	37.0101	38.3306	40.4133	39.6403
	48	42.6462	43.1051	35.8605	39.3068	41.7627	41.734
	51	46.1426	51.4951	40.334	41.3899	45.8339	46.6769
	54	50.8524	54.5049	43.7	44.5812	53.0328	52.2251
	57	57.0309	56.3605	46.8313	46.2068	55.9775	57.6456
	60	59.2581	61.5249	47.3765	48.776	59.7873	61.605
	63	69.2538	71.7554	57.3139	54.3259	73.7996	72.4295
	66	75.0237	77.6942	56.0029	56.4255	78.7116	80.63
	69	84.5314	86.0234	65.0639	65.742	86.8036	87.2616
	72	89.5998	89.8327	75.1934	76.4612	90.6439	89.814
	75	89.5238	89.4016	78.3331	81.4339	88.6991	87.6669
	78	92.7079	91.2174	85.2306	84.4581	88.9385	88.5104
	81	92.5938	91.0741	84.4488	85.4176	87.8309	87.3695
	84	91.5434	90.5604	83.6174	86.027	85.9475	84.9933
	87	91.0171	89.4867	82.7231	84.1328	84.2154	83.8438
	90	90.7603	88.5569	82.1145	83.6572	83.5227	83.2724
	93	89.7448	86.9883	82.0176	84.3379	83.2711	82.8797
	96	89.5171	87.4715	83.2957	84.5786	83.8119	82.7441
